# Supplementary material for: Screening for Prognostic microRNAs Associated with Treatment Failure in Diffuse Large B Cell Lymphoma
Source: Cancers (Basel). 2022 Feb 20;14(4):1065. doi: 10.3390/cancers14041065 (PMC8870558; doi:10.3390/cancers14041065)
Supplement: Supplementary file 1 [file cancers-14-01065-s001.zip]

Archive with 1 entries (1 files):
- cancers-1568717-supplementary.pdf
